# Supplementary material for: Representation of gender in migrant health studies – a systematic review of the social epidemiological literature
Source: Int J Equity Health. 2020 Oct 14;19:181. doi: 10.1186/s12939-020-01289-y (PMC7556985; doi:10.1186/s12939-020-01289-y)
Supplement: Supplementary file 3 — Additional file 3. [file 12939_2020_1289_MOESM3_ESM.xlsx]

## Sheet: Tabelle1
	Study population				Gender	Migration		Outcome	Findings	Good practice indicators
Short reference	Study population	Sample size	Study region: receiving country	Study region: origin country	Operationalisation of gender	Definition of the migrant status	Stage of the migration at which gender is taken into account	Health-related outcome	Brief summary of the main results (with regard to gender and migration variables)	Theory-informed research?	Conceptual clarity on the two concepts sex and gender?	Gender - migration interaction?
Arnoso 2017	Men and women residing in the Basque country	251	Spain (Basque Country)	Latin America (31%) and Africa (41%) (not specified)	Sexism and its dimensions: - Ambivalent Sexism measuring hostile and benevolent sexism, i.e negative attitudes based on the supposed inferiority of women and attitudes in a positive affective tone that limit women to certain roles.(Scale of Ambivalent Sexism ASI, Glick &Fiske 1996) - Micromachismo (Ferrer et al. Sclae of Micromachismo 2008) - rating the appropiateness of certain male behaviours t…	Born outside Spain	Post-migration	Intimate partner violence, differentiating between: 1. Perpetration = a person (man or woman) declares to have perpetrated some type of violent behaviour towards his or her heterosexual partner. 2. Victimization = a person (man or woman) declares to have suffered some form of violent behaviour by his or her heterosexual partner. 3. Partner violence = any type of intimate partner violence (one-way…	Eleven per cent reported perpetration of violence (physical, psychological or sexual) in the couple, with 9% being cases of two-way violence. Twenty-one per cent said they had been victims of violence by their partner or ex-partner and women (26%) had a higher victimization rates than men (16%), 2 (1, N = 251) = 3.99, p = .046. The perpetration rate of partner violence, varied according to socioc…	No	Yes	Interaction between sexism and region of origin
Bermúdez 2010	Adolescents living in Spain (ages 14-19)	689	Spain	Latin America (not specified)	Double Standard Scale (DSS) (Spanish version): 10 items that assess double standard in the area of sexuality. Higher scores are equivalent to higher double standard. Sexual Relationships Power Scale (SRPS) (Spanish version): measures the degree to which one of the members of the couple has more power and control over the relation and the decision-making than the other member. 23 tems divided into…	Born in a Latin American country	Post-migration	Coital risk index for STI/HIV: Based on 20 items that refer to the sex history during the past 6 months and the last sexual contact with penetration, incl. number of vaginal relations (NVR), of vaginal relations without condom(NVRC), of sexual partners in the past 6 months (NSP) Formula: CRI = ((NVR-NVRC)/NVR)*NSP	The immigrants, the older participants, those who scored higher in double standard, and those with less control over decision-making were at higher risk of STI/HIV. The males displayed more double standard and more control over decisionmaking, and the females displayed higher control over the relationship.	No	No. Gender is used to refer to sex.	Stratification by origin in bivariate analyses only
Bianchi 2004	Latino men who had sex with men living in NYC or Washington DC (ages 16-68)	140	USA (New York City and Washington DC)	Latin America: Mexico (n=19), Central America (n=29), South America (n=57), the Caribbean (n=35)	Experiences of gay discrimination: Adapted from a scale developed by Diaz et al. 2001. Example of question: ‘‘As an adult, how often have you been hit or beaten up for being homosexual or effeminate?’’	Born outside the USA Age at immigration Country of birth	Post-migration	Health-promoting behavior: Ability to engage in proactive health-related behaviors measured by practice of good health habits. Practice of good health habits (including sleeping habits, diet, exercise, stress): continuous variable using a 4-item scale adapted from the validated General Health Behaviors measure developed by the Adult AIDS Clinical Trials group (AACTG).	Experiences of gay discrimination did not predict health outcomes, while experiences of racism and social status did. Both those determinants were fully mediated by coping.	Yes. Diaz’s psycho-cultural model (1998) according to which individual self-governance can only be understood in relation to sociocultural, political, and economic structures	Not applicable. Did not use the term gender.	No
Bosque-Prous 2015	Residents of 16 European countries who participated in the Survey of Health, Ageing and retirement (SHARE project) (ages 50-64)	26,017	Europe (16 countries: Austria, Belgium, Czech Republic, Denmark, Estonia, France, Germany, Hungary, Italy, the Netherlands, Poland, Portugal, Slovenia, Spain, Sweden and Switzerland)	Not specified	Gender empowerment measure in the country of residence: Standardized gender empowerment measure (GEM) for 2009, as a proxy for gender equality in the society. Comes from official data from the United Nations Development Programme, and measures gender inequality in three basic dimensions of empowerment (economic participation, political participation and power over economic resources).	Not born in the country of interview (native vs. immigrant)	Post-migration	Hazardous drinking (in terms of frequency and quantity) calculated using an adaptation of the Alcohol Use Disorders Identification Test Consumption (AUDIT-C), with sex-specific thresholds for men and women.	Significant correlation between GEM and the prevalence of hazardous drinking among women (r = 0.73; P < 0.05) but not among men (r = 0.39; P = 0.14). GDP and GEM were highly correlated (r = 0.81; P < 0.05). Gender differences in hazardous drinking were affected by GEM and unemployment rate. Countries with greater gender equality (i.e. higher GEM values) had lower gender differences in hazardous d…	No (refer to a framework on social determinants of alcohol use, but do not specify how it is applied)	No. Uses sex and gender interchangeably.	No
Bruce 2008	Latino sexual minorities (gay, bisexual men and transgender persons -male to female)	643	USA (Chicago and San Francisco)	Mainly Latin America (Mexico, Puerto Rico, Central America, South America, Other)	Homosexual stigma: - perceived stigma: 10 items such as: “Many people believe that homosexuality is a character flaw” and “Most families would be disappointed to have a gay son.” - experience of stigma: 10 items, such as: “How often has a friend rejected you because of your sexual orientation?” and “How often have you been treated unfairly at work because of your sexual orientation?” - internalis…	Not born in the USA Age at immigration	Post-migration	Sexual risk and substance use: Alcohol use: A frequency-quantity index (AQFI) categorising participants as abstainers (i.e. no drinking), light drinkers (i.e. drink less than two times a week and no more than two drinks per occasion), moderate drinkers (i.e. drink at least three times a week but no more than four drinks per occasion), and heavy drinkers (i.e. drink at least three drinks nearly ev…	Multiple drug use model: - Being HIV-positive was significantly associated with experienced homosexual stigma, which in turn was associated with URAI via multiple drug use and sex under the influence of drugs. - Acculturation was significantly and positively associated with internalization of racial stigma. - Being born outside the U.S. was significantly and negatively correlated with internaliza…	Yes. Minority stress framework	Not applicable. Gender is used to refer as transgender persons only. Did not apply the term sex.	Pathway analysis (bivariate association of gender and migration variables, indirect effects on health outcome).
Céspedes 2008	12th grade Latino students enrolled in a Los Angeles high school (ages 13-18)	130	USA (Los Angeles, California)	Latin America (Salvador, Guatemala, Mexico, and "Other")	Gender role beliefs measured through the Attitudes Toward Women Scale (AWS) and the Machismo scale that capture the extent to which an individual holds traditional views of female and male roles. Participants completed the measures twice: once from their own perspective, once from the perspective of their primary care giver.	Status not explicitly defined. Study population includes migrants whose age at arrival in the USA range from 4 months to 12 years (n=29) and 2nd generation migrants with both parents born abroad (96%), or one parent born abroad (3%).	Post-migration	Depression. Self-report through the Reynolds Adolescent Depression Scale-2 (RADS-2) and Columbia Suicide Screen (CSS). RADS-2 assesses multiple dimensions of depressive symptomatology. CSS identifies those who are at high risk for suicide.	Gender role discrepancy was significantly correlated with adolescent depression. This effect was fully mediated through family dysfunction.	No	No. Uses sex and gender interchangeably.	No
Choi 2013	African American, Asian and Pacific Islanders and Latino men who have sex with men living in Los Angeles County (ages 18-83)	1,196	USA (Los Angeles, California)	Not specified	Subjective experiences of homophobia from 3 different sources: the general community, heterosexual friends, and family: - Past-year experiences of homophobia within the general community measured with a 4-item summative index that represented the number of ways respondents had experienced various forms of such mistreatment (e.g. stopped or harassed by the police, physically threatened) - Perceive…	Country of birth other than the USA	Post-migration	Depression: 7-item, short-form version of the Center for Epidemiological Studies Depression Scale. Anxiety: 6-item Anxiety subscale of the Brief Symptom Inventory.	Depression: Depression was positively associated with past-year experiences of racism within the general community (b = 0.11; 95% [CI] = 0.07, 0.16; P < .001) and perceived homophobia among heterosexual friends (b = 0.11; 95% CI = 0.06, 0.16; P < .01). None of the interaction terms between race/ethnicity and the 5 discrimination measures was retained in the final multivariate model. Anxiety: Ther…	No	Not applicable. Did not use the term gender.	No
Coleman 2016	Gay, bisexual and men who have sex with men residing in Middlesex, Ontario (18 years old and older)	201	Canada (London-Middlesex, Ontario)	Not specified	Experiences of homophobia measured using items such as lifetime experiences of name-calling and violence due to being gay/bisexual (Diaz et al. 2001) Internalized homonegativity, defined by Malyon (1982, p. 60) as “the internalization of the mythology and opprobrium that characterize current social attitudes toward homosexuality,” measured using a short scale assessing three dimensions: “public i…	Country of birth other than Canada	Post-migration	Mental health service use: Dichotomous outcome of whether respondents accessed mental health services within the past 12 months, adapted from the CCHS (Canadian Community Health Survey).	Higher levels of Internalized Homonegativity (in all models) and Experiences of Homophobia (at crude, predisposing levels) were associated with increased likelihoods of MHSU within the past 12 months. Experiences of Homophobia was not significant after including enabling variables (e.g., internalized homonegativity, prior negative experience with a MHSP), suggesting enabling factors provide more …	No	Not applicable. Did not use the term gender.	No
Dasgupta 1998	Asian Indian families (fathers and mothers, foreign-born and sons and daughters, second generation)	147	USA (North Eastern corrido: New York, New Jersey, Connecticut)	India	Short version of the Attitude Toward Women Scale (AWS); 25 questions. It is designed to elicit agreement of the respondent on a 4-point scale .	Born in India, being the offsping of parents born in India - 1st and 2nd generation migration background	Post-migration	Anxiety: IPAT Anxiety Scale (AQS). Not specified.	Refuting the authors' hypothesis‚ conservatism in attitudes toward women and dating did not have any relationship with anxiety. On the contrary‚ liberal attitudes toward dating and women showed a significant relationship with anxiety in first-generation immigrants. In the mothers’ and fathers’ groups‚ egalitarian values were accompanied by high degrees of anxiety. On their attitudes toward women’…	No	Not applicable. Did not use the term gender.	Interaction of AWS and generational effect
Ertl 2018	Young adult latina women who immigrated to the USA (Florida) within the past 36 months (ages 18-23)	530	USA (Miami-Dade County, Florida)	Latin-America: Cuba (34%), Colombia (11.1%), Nicaragua (7.5%), Honduras (6.4%), Peru (5.7%), Mexico (5.1%), Venezuela (4.5%), Ecuador (3.6%), Panamana (3.6%), Dominican Republic (3.0%), Argentina (2.8%), El Salvador (2.6%), Guatemala (2.6%), and Chile (2.5%)	Marianismo Beliefs Scale (MBS): a traditional Latino cultural gender norm relating to five beliefs: (a) Family Pillar, the belief that Latinas should be the family’s main source of strength; (b) Virtuous and Chaste, the belief that Latinas should be morally pure and abstain from premarital sex; (c) Subordinate to Others, the belief that Latinas should be submissive to men according to the traditi…	Immigrated in the past 36 months	Post-migration	Acculturative stress: the 24-item Social, Attitudinal, Familial, Environmental Acculturative Stress Scale (SAFE) measured acculturative stress using a 5-point scale. Higher SAFE scores indicate more acculturative stress.	Latinas who reported more acculturative stress indicated more time in the US (β = 0.10, p = .02), greater ethnic identity (β = 0.17, p = .001), more endorsement of the Family Pillar (β = 0.25, p < .001) and Subordinate/Self-Silencing (β = −0.41, p < .001) beliefs, but less endorsement of the Spiritual Pillar belief (β = −0.12 p = .05).	Yes. Bronfenbrenner's social ecological theory (1986): investigating (i) cultural-level macrosystemic factors, (ii) social-level microsystemic factors and (iii) individual-level factors	Not applicable. The article is concerned only with women.	No
Ertl 2018	Young adult latina women who immigrated to the USA (Florida) within the past 36 months (ages 18-23)	530	USA (Miami-Dade County, Florida)	Latin-America: Cuba (34%), Colombia (11.1%), Nicaragua (7.5%), Honduras (6.4%), Peru (5.7%), Mexico (5.1%), Venezuela (4.5%), Ecuador (3.6%), Panamana (3.6%), Dominican Republic (3.0%), Argentina (2.8%), El Salvador (2.6%), Guatemala (2.6%), and Chile (2.5%)	Marianismo Beliefs Scale (MBS): a traditional Latino cultural gender norm relating to five beliefs: (a) Family Pillar, the belief that Latinas should be the family’s main source of strength; (b) Virtuous and Chaste, the belief that Latinas should be morally pure and abstain from premarital sex; (c) Subordinate to Others, the belief that Latinas should be submissive to men according to the traditi…	Immigrated in the past 36 months	Post-migration	Sexual risk behaviours: items from The Risk Behavior Survey (National Institute on Drug Abuse, 1993) to assess frequency of condom use and number of partners: - Participants reported condom use during vaginal, anal, or oral sex on a 5-point Likert-type scale. Scores were averaged for a mean frequency of condom use score across sex acts. - Sex under the influence of alcohol was measured by four it…	Number of sexual partners was positively related with ethnic society immersion and endorsing the Family Pillar belief. Factors negatively associated with number of sexual partners included positive religious coping, endorsing the Virtuous and Chaste belief, the Subordinate/Self-Silencing belief, and the Spiritual Pillar belief. Sex under the influence of alcohol was negatively related to endorsin…	Yes. Bronfenbrenner's social ecological theory (1986): investigating (i) cultural-level macrosystemic factors, (ii) social-level microsystemic factors and (iii) individual-level factors	Not applicable. The article is concerned only with women.	No
Fernbrant 2016	Women of reproductive age identified as having an external cause of death between 1991 and 2007 (ages 15-49)	6,124	Sweden	World-wide: 85 different countries	Gender Equity Index (GEI) based on information from the United Nations Educational, Scientific, and Cultural Organization (UNESCO): GEI made up of three components representing social, economic, and political dimensions of gender equity. The measures that comprise these three components are education (literacy rate, and enrollment rate in primary, secondary, and tertiary education), economic acti…	Born in a foreign country	Pre-migration	Premature death due to external causes: external causes include transport accident injury (ICD-9: E800-E849; ICD-10: 1290 Violence Against Women 22(11) V01-V99); other external causes of accidental injury, for example, falls, accidental drowning, accidental poisoning (ICD-9: E850-E928; ICD-10: W00-X59); intentional self-harm, including suicide (ICD-9: E950-E959; ICD-10: X60-X84); assault, includi…	Foreign-born women and especially those from countries with low (OR: 3.14 CI: 2.20-4.49) and very low (OR: 3.72 CI: 2.31-6.00) gender equity levels had increased risk of mortality due to interpersonal violence. The greatest risks of mortality due to external causes in foreign-born women were those for death due to interpersonal violence (RR = 2.97, 95% CI = 2.36, 3.74) significantly greater odds …	No	No. Gender is used to refer to sex.	GEI score is calculated for the country of origin.
Gilbert 2013	Immigrant sexual and gender minority Latino men residing in North Carolina (average age: 26)	190	USA (North Carolina)	Latin America (not specified)	Internalized negative attitudes about gay men and MSM measured with the Reactions to Homosexuality Scale: A subset of items were used to assess: (1) social comfort about gay men and MSM (6-items; e.g. ‘‘Social situations with gay men make me feel uncomfortable’’); (2) internalized negative stereotypes about gay men (4 items; e.g. ‘‘It would be harder in life to be a homosexual man’’); and (3) per…	Not explicit, but main migration variable is time spent in the USA.	Post-migration	HIV testing: The assessment asked participants if they had obtained an HIV test in the past year (y/n). Participants who reported having had an HIV test were then asked about the location of their most recent HIV test (open-ended response) and asked to choose from among six possible reasons for obtaining the test (e.g. ‘‘I thought I was at risk from sex’’). Participants who reported not having ha…	There was not statistically significant association between the outcome and any of the gender-related or migration-related variables. In a multiple variable model, correlates of HIV testing included age, educational attainment, HIV stigma, comfort with sexual orientation, and previous STD diagnoses.	No	Not applicable. Gender is only used in the phrase "gender minority" to refer to transgender individuals.	No
Gilbert 2014	Immigrant sexual and gender minority Latino men residing in North Carolina (ages 18-48)	190	USA (North Carolina)	Latin America (not specified)	Sexual orientation discrimination assessed by adapting a previously used scale of social discrimination and HIV risk among Latino gay men (Díaz & Ayala, 2001): Five statements described inter-personal harassment due to sexual orientation (e.g. “you had to pretend to be straight in order to be accepted”) and participants reported the frequency of each event. Binary indicators for each type of sexu…	Not explicit, but main migration variable is time spent in the USA. Use of a dichotomous indicator for migration as an adult, (coded 0 = migration at age < 18 years; 1 = migration at age ≥ 18 years).	Post-migration	Alcohol use: A single item about any alcohol use in the past year: current drinkers were asked to select the most common reason for drinking from a list of seven options (1 = enhance sex; 2 = bored/for fun; 3 = lose inhibitions; 4 = lonely/depressed; 5 = physical pain; 6 = other; 7 = don't know) and to report the number of heavy episodic drinking episodes in the past 30 days, defined as five or m…	There was not statistically significant association between the outcome and any of the gender-related variables. Ethnic discrimination was correlated with drinking status (aOR 1.232; 95% CI 1.09, 1.39; p-value < 0.001) and English use and the interaction of english use and social support and of ethnic discrimination and social support were correlated with heavy episodic drinking (aOR 1.68; 95% CI…	No (refer to a theory, i.e. social support theory, but do not specify how it is applied)	Not applicable. Gender is only used in the phrase "gender minority" to refer to transgender individuals.	No
Gonzalez 2010	Recent hispanic immigrants	200	USA (Missouri)	Latin America (majority from Mexico)	Although the background of the article explain the importance of patriarchy in the Hispanic culture, measures of patriarchy are not described: The authors used "25 [questions] on gender relations and birth control methods, 22 on their beliefs about the family as an institution and birth control methods". There is also mention of two gender-related variables as dependent variables: - Acceptance of…	Recently immigrated to the USA, is Hispanic	Post-migration	Frequency of practicing birth control, not specified. Acceptance of violence, assessed with agreement to the statement "sometimes it's ok for a man to hit a women".	There was not statitically significant association betwene the outcome and any of the gender-related variables. With regard to migration, the authors stated the following "Other factors that appeared to be significantly related to the frequency of use of birth control were how long they had been in the U.S., income, and marital status." However, results are not shown, so one does not know the nat…	No	No. Gender is used to refer to sex.	No
Harris 2005	Subsample of the Mexican Prevalence and Services Survey: women of Mexican origin (mean age: 34.1)	997	USA (California)	Mexico	Gender role index: index combining three items measuring beliefs about traditional or egalitarian gender roles for men and women. Respondents were given four response choices ranging from ‘‘Strongly Agree’’ to ‘‘Strongly Disagree’’ for the following items: (1) ‘‘It is much better for everyone if the man is the principal income provider and the woman takes care of the home and family;’’ (2) ‘‘It i…	Born in Mexico	Post-migration	Reported abuse: Measures of whether specific types of acts were experienced by the respondent (e.g. ‘‘Has your current (spouse/partner) ever insulted you, called you names, or told you that you were worthless?’’, ‘‘Has your current (spouse/partner) ever threatened to hit you or threatened to hurt your children, threatened you with deportation, threatened to use a knife or gun?’’, ‘‘Has your curre…	In each of the cases analyzed (total sample, those born in Mexico, and those born in the US), more traditional gender role attitudes were associated with less reported abuse. In the overall sample, being born in Mexico was significantly associated with a lower likelihood of reporting abuse and had the third strongest impact on reporting abuse. Higher levels of acculturation were significantly ass…	No	Yes	Comparison of foreign born vs. US born in terms of exposure (gender role index).
Kim 2017	Korean immigrant women who had or had not experienced intimate partner violence (IPV) (ages 20s to 70s)	127	USA (Philadelphia)	Korea (not specified if North or South)	Patriarchal values, measured with the Attitudes Toward Women Scale (AWS): AWS does not directly measure patriarchal values, but describes conservative or liberal gender role attitudes and agreement with traditional gender roles and obligations. A short version of the AWS consists of 25 items that describe attitudes toward women’s roles in society.	Self-identified as Koreans, age at immigration, length of stay in the USA	Post-migration	Experience of Intimate Partner Violence: Participants were asked to select their experience from four different types of violence − physical, sexual, emotional and economic violence. To increase this measure’s validity, examples of each type of violence were provided, adapted from the Checklist of Controlling Behaviors (CCB) which have been validated, and if participants responded that they exper…	Patriarchal gender role values were positively associated with IPV experience: when Korean immigrant women had higher levels of patriarchal gender values, they were more likely to be victims of IPV (B= 0.086, SE= 0.024, p =0.001, Exp(B) =1.090). To understand the effect of childhood victimization on IPV by level of patriarchal gender role values, interaction terms were added: the impact of experi…	No	Not applicable. Did not use the term sex.	No
Kira 2010	Women refugees who have survived primary or secondary torture and have used the services of the Center for Torture and Trauma Survivors (CTTS) in Decatur, Georgia (ages 12-79)	160	USA (Decatur, Georgia)	32 countries (Irak (n=48), Burma (n=31), Bhutan (n=42), Somalia (n=21), and others, including Afghanistan, Chad, Congo, Cuba, Eritrea, India, Iran, Liebria, Nigeria, Russia, Rwanda, Zimbabwe, China)	Gender discrimination (GD) measured as part of the Cumulative Trauma Scale-Short form: The GD subscale consists of two items: one asking about the occurrence of GD by parents and the second asking about GD by other society members and institutions.	Not specified -"refugees"	Pre- and post-migration	Post-traumatic stress disorder: Clinician-Administered PTSD Scale (CAPS-2). 18-item measure was developed by Blake et al. (1990). Structured clinical interview that assesses 17 symptoms rated on their frequency and severity on a 5-point scale. Cumulative trauma: - Cumulative Trauma Disorders Measure, 15-item measure that addresses symptoms associated with trauma such as dissociation, auditory and…	Common findings in all five models indicate that GD has a significant direct effect on CTD and significant indirect effects on PTSD. GD indirectly and positively affected the risk for PTSD through development of CTD. Results also indicated that GD mediates the effects of personal and collective identity traumas on CTD and PTSD. Females who experienced GD were more vulnerable to the effects of the…	No (refer to trauma developmental theory, but do not specify how it is applied)	Not applicable. The article is concerned with women only.	No
Klein 2017	Adolescents aged 15-20 years in German schools (NRW and Rhineland Pfalz)	8,518	Germany (Northrhine Westphalia and Rhineland Pfalz)	Arabic-Islamic countries (Turkey, Lebanon, Morocco, Algeria, Iraq, Egypt, Pakistan, Syria, Jordan, Senegal, Tunisia, Indonesia, Iran, Kuwait, Bangladesh, Guinea, Gambia, Iran) vs. Russian-associated countries (Russia, Belarus, Kazakhstan, Kyrgyzstan and Uzbekistan)	Scale of violence legitimizing norms of masculinity (VLMN): It captures the agreement to patriarchally shaped images of masculinity (e.g. "A real man is strong and protects his family") as well as the attitudes towards the justified use of violence for the purpose of enforcing aims (e.g. "As a father, the man is the head of the family, and may also assert itself by force if necessary"). The 8 Ite…	Differentiation between 1st and 2nd generation migrants Birth country of the participants and their parents (categorised as arabic-islamic and russian countries)	Post-migration	Psychological strain: German version of the Strengths and Difficulties Questionnaire (SDQ), which was developed for children and adolescents. Use of 2 subscales: Internalising Problems (IP) and Externalising Problems (EP), with 8 items each.	Male adolescents reported significantly higher acceptance of violence legitimizing masculinity norms than their female counterparts. Strong agreement with the measured concept of masculinity was found among pupils of lower secondary school and adolescents reported regularly tobacco and cannabis consumption. The acceptance of violence legitimizing masculinity norms was greater among migrants, part…	No	Not applicable (due to German language).	Stratified analysis of VLMN by migration background and cultural background (categorised in arabic-islamic, russian and others)
Kocken 2006	Dutch Antillean immigrants residing in Rotterdam (ages 15-50)	346	Netherlands (Rotterdam)	Netherlands Antilles	Machismo beliefs on gender and power relations: Four items addressing the female role in sexual relationships, e.g. ‘a woman needs a man to take care for her’ (1 agree to 3 disagree), and two items addressing machismo beliefs concerning the role of males, ‘a man proves his manliness when he has many children’ and ‘a man proves his manliness when he has many girl friends’ (1 agree to 3 disagree).	Immigrated to the Netherlands from the Dutch Antilles	Post-migration	Condom use intention with a new sexual partner: "Do you think that you will use a condom in future if you have sex with a new partner?" (1 (probably not) to 5 (definitely)).	Respondents who were less likely to have beliefs favouring machismo were more inclined to use condoms, than respondents who had the opinion that women had a secondary role in intimate relationships (OR 1.86, 95% CI 1.08–3.21). Examination of effect modification yielded only a statistically significant interaction effect of machismo beliefs and the subjective social norm on condom-use intention. T…	No	No. Gender is used to refer to sex.	No
Mahalingam 2008	Asian Americans (mean age: 24.5, SD 8.97)	151	USA (not specified any further)	Asia (China 38%, India 48%, Korea 14%)	Chastitiy Scale to measure idealised beliefs regarding femininity: The scale consists of nine items, such as “Only a virtuous woman can uphold the honor of the family,” and “A good woman always put other people’s needs before her own”. Participants rated each item on scale of 1 (mostly disagree) to 5 (mostly agree). A high score indicates high endorsement of idealized patriarchal beliefs regardin…	1st and 2nd generation immigrants (definition not given)	Post-migration	Depression: Beck Depression Inventory (short scale): 14 items regarding the frequency of depressive symptoms in the past week (Beck 1967).	Idealized patriarchal beliefs about gender, both on femininity and masculinity, were positively related to ethnic pride which was positively related to JH. Furthermore, it was predicted that JH would negatively relate to self-reported depressive symptoms. Idealized beliefs about gender were positively related to ethnic pride. There was a significant generational difference in the endorsement of M…	Yes. Intersectionality	No. Gender is used to refer to sex.	No
Marsicano 2014	People living with HIV in France (median age: 48)	3,022	France	Sub-Saharan Africa	Reasons for gender discrimination: - sex (being male or female) - sexual orientation - transphobia (not analysed) - pregnancy (not analysed)	Migration from an endemic area (Sub-Saharan Africa)	Post-migration	Discrimination: - First, respondents were asked about unfair treatment experienced in the previous two years across six contexts: health services, work environment, job seeking, public services, family and entertainment venues (disco, bar/ restaurant, hotel). Unfair treatment encompasses experiences of mistreatment, mistrust and inappropriate questions, and denied access or rights. - Second, peop…	One-quarter of the respondents reported discrimination in at least one context over the past two years. Women, particularly women from sub-Saharan Africa, reported the highest levels of discrimination in almost all contexts, whereas heterosexual non-African men reported the lowest. MSM reported levels that fell between those of these two groups. In all groups, disadvantaged socio-economic positio…	No	No. Gender is used to refer to sex.	No
Mireshghi 2008	LGB Iranian immigrants in the USA/Canada and Americans	96	USA, Canada	Iran	20-item Attitudes toward Lesbian and Gay Men (ATLG) (Herek 1984): Perceptions of cultural attitudes toward homosexuals (Participants rated their level of agreement using a 5-point Likert scale ranging from 1 (strongly disagree) to 5 (strongly agree). Higher scores indicate more negative attitudes toward homosexuals. Because the ATLG was designed to measure adult heterosexuals’ attitudes, the dire…	Iranian immigrant residing in the USA/Canada (participants and/or (one of) their parents are not born in the USA), years lived in NC	Post-migration	Depressive symptoms: 20-item Radloff’s (1977) Center for Epidemiological Studies Depression (CES-D) scale. Perceived stress scale (Cohen, Karmack & Mermelstein 1983): The short version of the PSS used in this study slightly differed from the actual short version due to an inadvertent mistake on behalf of the first author. Two items, “How often have you dealt successfully with irritating life hass…	Iranians exhibited more negative perceptions of their culture’s attitudes toward homosexuals than Americans. For the Iranian group: as perceptions of cultural attitudes toward working or associating with homosexuals became more negative, levels of Iranians’ perceived stress increased (but not depression or self-esteem). For the American group: as perceptions of cultural attitudes toward working o…	No	Not applicable. Did not use the term gender.	Stratified analysis for Iranian and American sample. Authors assume that this would represent cultural attitudes towards homosexuality.
Mizuno 2012	Latino men who have sex with men living in NYC or Los Angeles (70% younger than 40)	1,081	USA (New York City and Los Angeles)	Mainly Latin America and the Caribbean	Experiences of homophobia in the past 12 months: 5 items: In the past 12 months, how often have you (1) been hit or beaten up; (2) been treated rudely or unfairly; (3) been made fun of or called names; (4) had to act more manly than usual to be accepted; and (5) felt uncomfortable in a crowd of straight Latinos in your city because people thought you were homosexual or not manly enough?	Born in the USA (yes/no) Country of origin (North/Central/South America, Carribean, Other) Any parent born in USA Years spent in the USA	Post-migration	HIV risk behaviors: whether participants had engaged in unprotected insertive or receptive AI with main or casual male partners in the past 3 months. Substance use variables: - Binge drinking in the past 3 months and drug use in the past 3 months. Participants’ reports on alcohol use and the frequency with which any binge drinking occurred were dichotomized into an indicator variable showing whet…	About the same proportion of the sample reported at least one homophobic (60%) or racist (58%) experience in the past 12 months. Among men who had experienced homophobia in the past 12 months (n = 646), almost 60% (n = 386) reported three or more types of homophobic experiences (most frequently: ‘‘made fun of or called names because people thought I was homosexual or not manly enough’’). Among th…	No (but authors refer to the conceptual framework used by Perez, Fortuna and Algeria to determine covariables)	Not applicable. Gender is used to refer to gender minority persons only.	Experience of homophobia and experience of racism are combined in a social discrimination variable.
Mizuno 2015	Latino MSM residing in the Los Angeles and New York areas (18 years and older)	870	USA (New York, Los Angeles)	North America (Mexico or Canada) 50% Central America 17% South America 18% Carribean 10% Other (not specified) 5%	Experiences of homophobia in the past 12 months: 5 items: In the past 12 months, how often have you (1) been hit or beaten up; (2) been treated rudely or unfairly; (3) been made fun of or called names; (4) had to act more manly than usual to be accepted; and (5) felt uncomfortable in a crowd of straight Latinos in your city because people thought you were homosexual or not manly enough?	Born in the USA (yes/no) Country of origin (North/Central/South America, Carribean, Other) Any parent born in USA Years spent in the USA	Post-migration	HIV risk behaviors: whether participants had engaged in unprotected insertive or receptive AI with main or casual male partners in the past 3 months. Substance use variables: - Binge drinking in the past 3 months and drug use in the past 3 months. Participants’ reports on alcohol use and the frequency with which any binge drinking occurred were dichotomized into an indicator variable showing whet…	No significant difference in the level of seriodiscordant/unknown status UAI by navitity status (in both groups, 1 of 5 men reported UAI) were found. Among US-born men, there was no correlate among the list of measures for substance use, acculturation, social support and social discrimination remained significant in the multivariate model. Illicit drug use was a significant correlate of sexual ri…	No (but authors refer to the conceptual framework used by Perez, Fortuna and Algeria to determine covariables)	Not applicable. Did not use the term gender.	Interaction of homophobia and racism.
Nieves-Lugo 2019	Brazilian, Colombian and Dominican immigrant MSM living in New York city	482	USA (New York City)	Latin America (Brazil (n=146), Colombia (n=169), Dominican Republic (n=167))	Sexual migration as "migration motivated by two potential underlying reasons: (1) to affirm their sexual orientation and/or (2) to avoid persecution due to their sexual orietation". The first sexual migration motivation (affirm sexual orientation) was operationalized by two statements: (1) "to live homosexual life more openly" and/or (2) "to live with a lover or boyfriend". The second sexual migr…	Age of migration, country of birth, time spent in the US Reasons for migration: To improve financial situation (to find work) To affirm sexual orientation To study Came with my family (not my decision) I came here as a tourist and decided to stay To be with family or friends To avoid persecution due to sexual orientation To find political asylum To receive medical care	Pre-migration	HIV-status (self-reported): Participants self-reported their HIV-status (i.e., negative, positive, or unknown) and the year in which they first tested HIV-positive. It is estimated whether participants contracted HIV prior or post-migration by subtracting year of migration to the US from the year in which participants tested HIV-positive.	Participants’ most common reason for migration was to improve their financial situation (49%), followed by sexual migration in order to affirm their sexual orientation (40%). Fewer endorsed sexual migration motivated by avoiding persecution due to being gay (13%). There were no differences in sexual migration motivations in the three countries despite the differing legal and social conditions for…	No (authors refer to a number of frameworks/theories, i.e. minority stress, acculturation, sexual migration, but do not specify how these have been applied)	Not applicable. Did not use the term gender.	Sexual migration assesses the reason to migrate to affirm sexual orientation more openly. Stratified analysis by country of origin.
Nivette 2014	Primary school children in the city of Zurich (ages 7-13)	1,537	Switzerland (Zurich)	Bosnia and Herzegovina (3% of the original sample of mothers and fathers), Brazil (1% of mothers, 1% of fathers), Dominican Republic (1% of mothers, 1% of fathers), Italy (3% of mothers, 4% of fathers), TFYR of Macedonia (2% of mothers, 2% of fathers), Portugal (6% of mothers, 6% of fathers), Serbia and Montenegro (including Kosovo) (12% of mothers, 12% of fathers), Spain (2% of mothers, 2% of fa…	Gender Inequality Index: Determines the degree of gender polarization in a parent’s home culture through dimensions of gender inequality and discrimination: reproductive health, empowerment, and participation in the labor market. These three dimensions use five indicators—maternal mortality, adolescent fertility, parliamentary representation, secondary level educational attainment, and labor forc…	Country of birth of the parents Length of stay in Switzerland (not analysed)	Pre-migration	Aggression: - Proactive aggression: 4 items (e.g. “The child scares other children to get what he\she wanted,” “The child tries to dominate other children”). - Reactive aggression: 3 items (e.g. “The child responds in an aggressive manner when teased” and “The child is aggressive when contradicted”) - Physical aggression (e.g. “The child fights,” “The child attacks people”). All aggression sub‐ty…	Sex differences in aggression and other problem behaviors were generally larger among children with parents from high gender inequality backgrounds. However, this effect was small in comparison to the direct effect of a child’s biological makeup. As sexual selection theory predicts, the largest differences were seen in (the relatively more risky and dangerous behavior) physical aggression. In con…	Yes. Testing two theoretical perspectives: social role theory and sexual selection theory (Archer 2004)	Yes	Gender inequality index for the parents' country of origin
Pachankis 2016	Gay and bisexual men who had moved to NYC within the past 12 months (ages 18-29)	273	USA (New York City)	Not specified (outside the USA)	Sexual minorty structural stigma: Hometown structural stigma - LGBT acceptance of 10 institutions in hometown (e.g. workplace, school). 10 items adapted from the Growing Up LGBT in America study. Sexual minority structural discrimination: Hometown interpersonal discrimination (Szymanski's Heterosexist Harrassment, Rejection, and Discrimination Scale) (e.g. family, teachers, coworkers, strangers).	Hometown outside the USA / migrated from outside the USA	Pre-migration	HIV transmission risk: assessed as the number of condomless anal or vaginal sex acts with serodiscordant and unknown-status partners as well as condomless anal or vaginal sex acts engaged in by respondents unaware of their own HIV status regardless of partner status Heavy substance use: Participants indicated whether and on how many days in the past 3 months they had used any of eight classes of …	International migration (vs. within USA migration) was associated with lower risk of HIV transmission and heavy substance use. Not having a college degree, HIV infection, home-town stigma, within-US migration, and moving to outside a gay-dense neighborhood were associated with moving to escape stress; hometown structural stigma and domestic migration were associated with moving for opportunity. M…	No (authors refer to a number of frameworks/theories, i.e. on self-regulation, healthy migrant effect, but do not specify how these have been applied)	Not applicable. Gender is used to refer to gender minority persons only.	The discrimination measures refer to the country of origin, however, data presented does not distinguish between internal and international migration with regard to discrimination scores. Descriptive statistics on the role of LGBT-stigma by migration motivations (escape vs. pursuit).
Pachankis 2017	Men who have sex with men (MSM) living in Europe (median age: 33)	23,371	Europe (38 European countries)	181 countries (56.5% in Europe, 13.8% in Asia, 10.8% in South America)	Anti-gay structural stigma in sending and receiving countries: Each country’s national legislation toward sexual minorities derived from the International Lesbian, Gay, Bisexual, Trans, and Intersex Association’s (ILGA) Rainbow Map: a 9-item scale that reflects the criminalization, protection, and recognition of same-sex individuals.	Born in a country other than the country of residence	Pre- and post-migration	HIV prevention (HIV-prevention service coverage, HIV-transmission knowledge, and precautionary behaviors, including condom use): (1) EMIS-modified UNGASS indicator #9: Participants were classified as being inadequately reached by HIV prevention services if, in the last 12 months, they were not confident they could access HIV testing (if not diagnosed HIV-positive) or reported not having visited a…	Results support hypotheses that structural stigma toward sexual minorities (in sending and receiving countries) and immigrants (in receiving countries) would be associated with MSM migrants’ lack of HIV-prevention service coverage, HIV-transmission knowledge, and precautionary behaviors. Linguistic status and time since migrating moderated some associations between structural stigma and lack of H…	No	Not applicable. Gender is used to refer to gender minority persons only.	Interaction between anti-gay stigma and anti-immigrant stigma
Ramirez-Valles 2005	HIV-positive Latino gay men residing in NYC and Washington DC (mean age: 26 years)	155	USA (New York City and Washington, DC)	Latin America (not specified)	Experienced homosexual stigma (Diaz 2001): Lifetime experiences of psychological, verbal and physical mistreatment attributed to sexual orientation. Examples include, “As an adult, how often have you been made fun of or called names for being homosexual or effeminate?” and “As you were growing up, how often did you hear that homosexuals are not normal?” The Likert-type response options ranged fro…	Immigrant (y/n) (not defined) Age of migration to the USA	Pre- and post-migration	Self-esteem: Rosenberg (1965) 10-item scale. Depression: Short version of the Beck Depression Inventory (Beck&Beck, 1972). Loneliness: 6-item loneliness and isolation scale developed by Diaz et al. (2001) for Latino gay men. Sample items include, “Do you feel there are people you can turn to?” and “How often do you feel alone?” The 4-point Likert-type response format ranges from never (1) to alwa…	Experienced stigma attributed to homosexuality is associated with psychological well-being. Experienced homosexual stigma was associated with depression (7% of variance in depression are explained by the model). Community involvement, however, seemed to compensate the association between stigma and depression and loneliness, while buffering the association with self-esteem. Furthermore, community…	Yes. Social integration theory (Durkheim, 1951), classic stress process model (Cohen), Goffman's work	Not applicable. Did not use the term gender.	No
Ramirez-Valles 2010	Latino sexual minorities (gay, bisexual men and transgender persons -male to female)	643	USA (Chicago and San Francisco)	Mainly Latin America (Mexico, Puerto Rico, Central America, South America, Other)	Homosexual stigmatization: 2 general dimensions of homosexual stigma were assessed -experienced and internalized stigma. The items in these variables were worded for male homosexuality only, not for transgender identity because of the technical difficulties and costs involved in changing the wording in CASI based on the respondent’s identity. Yet they were general enough to be applicable to GBT, …	Not born in the USA (yes/no)	Post-migration	Sex under the influence of substances: Participants reported how often they were involved in sexual activities under the influence of alcohol or drugs in the previous 12 months. Response choices range from never (1) to many times (4). Sexual risk behavior: Respondents were asked to indicate separately how often they had unprotected receptive or insertive anal sex in the previous 12 months. Respon…	Migration and homosexual stigma were not correlated. Stigma was related to sexual risk behavior only in the non-involved group. For this group, the total effect of experienced homosexual stigma (via the factors of internalization and sexual behavior under the influence) on sexual risk behavior was modest but significant (β = .051, p < .05). Moreover, internalized homosexual stigma was associated …	Yes. Authors drew on three interrelated frameworks: social integration theory (Durkheim [1897] 1951), the stress process (Pearlin et al. 1981), and social movements (McAdam 1989).	Not applicable. Gender is only used in the phrase "gender minority" to refer to transgender individuals.	Stratitification of the results by time spent in the US
Rhodes 2008	Members of a multicounty adult Latin men's soccer league (ages 18-71; mean age: 29.8)	222	USA (North Carolina)	Latin America (Mexico: 60.8%; El Salvador: 14%; Guatemala: 6.8%; Honduras: 5.9%; Brazil, Colombia, Costa Rica, Ecuador, Nicaragua, Peru, Venezuela)	Adherence to traditional masculine norms: 8-item scale informed by two existing scales (Cueller, Arnold, & Gonzalez, 1995; Neff, Prihoda, & Hoppe, 1991): Likert scale responses were reverse-coded as necessary so that a higher score indicated stronger adherence to traditional masculine norms. Sample items were “It is important for a man to be strong” and “It is important for a man to be respected …	Not explicit, but main migration variable is time spent in the USA	Post-migration	Use of healthcare services: Whether since arriving in the United States nonemergency healthcare was sought and, if so, whether or not it had been utilized at a “Public health department or clinic,” “private physician,” “free clinic,” “hospital or emergency room,” urgent care center,” “workplace clinic,” “traditional healer,” “tienda,” or “family member or friend.” The first 6 settings were consid…	Increased adherence to traditional masculine norms were associated with an increased likelihood of using formal healthcare services (OR: 1.5; CI: 1.1-3.5). Migrant status was not analysed in multivariate analysis (non-significant bivariate association).	No	Not applicable. Gender is only used in the phrase "gender minority" to refer to transgender individuals.	No
Rhodes 2013	Immigrant sexual and gender minority Latino men residing in North Carolina (average age: 25.5, age range: 18-48)	190	USA (North Carolina)	Latin America (not specified)	Internalized negative attitudes about gay men and MSM: 26-item scale assessing knowledge, attitudes, beliefs and behaviours relevant to MSM.	Not explicit, but main migration variable is time spent in the USA	Post-migration	Depressive symptoms: Center of Epidemiologial Studies Depression (CES-D) Scale, 20 items. A score =>16 was classified as clinically significant depressive symptoms.	Prevalence estimate: moderate to high internalized homonegativity was 88.25% unweighted and 88.5% RDS (respondent-driven sampling) weighted. Neither gender nor migration-related variables showed significant bivariate associations, which is why they were excluded from the multivariate analysis. Nearly 9/10 reported moderate to high internalized homonegativity. Among immigrant Latino gay men, MSM, …	No	Not applicable. Gender is used in the phrase "gender minority" to refer to transgender individuals.	No
Rhodes 2015	Spanish-speakingImmigrant sexual and gender minority Latino men residing in North Carolina	190	USA (North Carolina)	Latin America (Mexico n=135, Guatemala n=4, El Salvador n=3, Honduras n=2, other n=23)	Adherence to traditional notions of masculinity: 8-item scale (Rhodes et al. 2008) Revised version of the Reactions to Homosexuality Scale to assess homo-negativity Homophobia (adapted version of Diaz & Ayala, 2001)	Country of origin Length of time in the USA	Post-migration	Frequency of condom use during insertive and receptive anal sex with male partners during the past 3 months: Consistent condom use was defined as reporting “always” using condoms in the past three months during insertive or receptive anal sex with a man.	Three correlates were consistently associated with odds of condom use across most analytic approaches (models 1-5): HIV/STI knowledge (e.g. model 5: aOR: 1.59; CI: 1.06-2.38) , experiences with homophobia (e.g. model 5: aOR: 0.21; CI: 0.05-0.78), and condom use self-efficacy (e.g. model 5: aOR: 4.16; CI: 1.37-12.6).	No	Not applicable. Gender is only used in the phrase "gender minority" to refer to transgender individuals.	No
Sabina 2013	Latina women living in the USA	2,000	USA (high-density Latino areas)	Mexico, Cuba, other Latin American countries	Bem-Sex-Role (BSRI-S): To measure sex-typed personality characteristics, BSRI—Short Form that includes 30 adjectives: 10 masculine, 10 feminine, and 10 neutral items (Beere, 1990; Bem, 1981). Scores for the feminine and masculine adjectives are averaged to compute the Femininity and Masculinity scale scores	Country of origin Immigrant status Legal status Preferred language Length of stay in the USA	Post-migration	Lifetime Trauma and Victimization History (LTVH): Evaluates lifetime trauma and victimization history in reference to 30 various traumatic experiences: stalking, physical assaults, weapon assaults, physical assaults in childhood, threats, threats with weapons, sexual assault, attempted sexual assault, sexual fondling, and witnessed violence. Each affirmative incident on the LTVH (except for witne…	Immigrant women reported significantly less victimization than U.S.-born Latino women in bivariate analyses. Multivariate models showed that Anglo-orientation was associated with greater odds of all forms of victimization, whereas both Latino-orientation and being an immigrant were associated with lower odds of all forms of victimization. Latino-orientation was more protective for immigrant women…	No	Not applicable. The article is concerned with women only.	Intercorrelations (bivariate) of immigrant status, acculturation and Femininity/Masculinity scale
Sandfort 2017	Recent immigrant MSM from Western and Eastern Africa to the USA, NYC	62	USA (New York City)	East and West African countries (Benin, Burkina Faso, Chad, Ghana, Guinea, Ivory Coast, Kenya, Liberia, Mali, Niger, Nigeria, Senegal, Sierra Leone, The Gambia, and Uganda)	Openness about one's same-sex attraction in the country origin (by asking for families, friends, colleauges whether they knew about the participant's sexual orientation while he was living in the country of origin) Homophobic violence in country of origin: 11 items about frequency of verbal abuse, verbal threats of physical violence, damage/destruction of property, being chased/followed, being sp…	Insecure immigrant status (based on current residence status, insecure = asylum seekers and undocumented participants) Years spent in NYC	Pre- and post-migration	Sexual risk: number of men that participants had receptive or insertive anal sex with in the past 12 months without condom. Motivation to prevent HIV infection: “How important is it for you to remain HIV-negative? On a scale of 1 (not at all important) to 10 (extremely important)” and “When you consider everything that matters to you about your sex life, how much do you plan to do to avoid gettin…	Over a third of the men reported always having used condoms in the past year. Premigration factors associated with sexual risk included having been more open about same-sex attraction in the country of origin (β=0.27, p=0.034), engagement in transactional sex (β=0.29, p=0.020), and having had forced sex experiences (β = 0.28, p = 0.028), but only in bivariate analysis. Multivariate analyses showe…	No	Not applicable. Did not use the term gender.	Gender-related factors in the country of origin and country of residence
Stempel 2017	Adult Afghan refugees living in California (USA)	259	USA (California)	Afghanistan	Gender ideology: Binary item: the respondent is asked which type of marriage they would prefer and the two choices describe a traditional division of labor where the husband provides household income and the wife cares for the home and family and an egalitarian marriage where these responsibilities are shared equally. Those who selected the traditional marriage description were coded 1 and the ot…	Legal status Year of immigration Being of Afghan ancestry (country of origin) (but not analysed)	Post-migration	Distress: 24-item Talbieh Brief Distress Inventory (TBDI) draws 11 questions from the Psychiatric Epidemiology Research Interview Demoralization Scale and 13 items from the Brief Symptom Inventory that include items related to obsessiveness, hostility, sensitiveness, depression, anxiety, and paranoid ideation. Items are based on a one-month recall period where respondents are asked to indicate th…	Women reported higher levels of distress. In the final model, traditional gender ideology was significantly associated with psychological distress (-0,35, p<0.001). With regard to its interaction with sex, traditional men have higher levels of distress than egalitarian ones, while the reverse is true for women. With controls, more egalitarian women’s TBDI scores are over 6/10 of a point higher th…	No	No. Gender is used to refer to sex.	No
Tanner 2014	Immigrant Latino sexual minority men and transgender individuals	180	USA (North Carolina)	Latin America (not specified)	Perceived discrimination of sexual orientation: Respondents were asked “During your time in North Carolina, in your day-to-day life, how frequently have any of the following things happened to you because of your race/sexual orientation?” followed by a 10-item list of experiences (e.g. “Others acted fearful of you”; “Others acted like you were dishonest”). The response options for recording how o…	Immigration status (y/n) as macro-level barrier to health care (socio-political context: anti immigrant climate in society) (not specified)	Post-migration	Health care seeking behaviour: - Perceived access to urgent and non-urgent care (“How would you rate your access to urgent or lifesaving care/non-urgent or routine care in the U.S.?” comparing poor/fair with good/very good) - Having an HIV test in the past 12 months (yes/no) - Ever attending a general routine check up (yes/no)	Perceptions of access to urgent care: in multivariable analyses (controlling for educational attainment, employment status, and years lived in NC), not living in an MUA and experiencing day-to-day sexual discrimination retained statistical significance. All other associations of outcomes and gender/migration-related factors did not reach significance.	Yes. Dynamic social systems framework (Latkin et al.)	Not applicable. Gender is only used in the phrase "gender minority" to refer to transgender individuals.	No
Van De Vijver 2007	Turkish-, Moroccan-, Surinamise-, Antillean-Dutch and mainstream Dutch males and females	1,773	The Netherlands	Turkey (n=249), Morocco (n=200), Suriname (n=126), Dutch Antilles (n=94)	Gender-role beliefs: 6 items (e.g. “It is best if women are responsible for household tasks” and “Decisions about important purchases should be made by men”). Sharing household responsibilities: Behavioural aspect of gender-role division, 7 items using a 3-point scale with the following anchor points: 1 (no sharing: only partner of only participant), 2 (some sharing: more often partner or partici…	Either participant or one parent born abroad Country of origin 1st and 2nd generation immigrants (not analysed)	Post-migration	Psychological well-being (three scales): - Mental health: 3 items (e.g. “How often did you feel happy in the past four weeks?”). Answers could be given on a six-point Likert scale, ranging from 1 (never) to 6 (always). - Social support (e.g. “I have many people in whom I can confide”): 4 items on a 3-point scale, ranging from 1 (yes), 2 (sometimes), to 3 (no). - Partner relationship: 1 item, aski…	Less egalitarian gender-role beliefs and less well-being were reported by immigrants than by Dutch mainstreamers, but no significant differences were found in sharing behavior. Cultural differences were larger for gender-role beliefs than for sharing behavior. Generational differences in gender-role beliefs were shown in all immigrant groups. Second-generation immigrants reported less traditional…	No	No. Gender is used to refer to sex.	Examines how gender roles differ between the subgroups and how they emerge with acculturation.
Vanderlinden 2017	Representative sample of mothers who had a baby born in 2004 in the Flanders region (average age: 30)	27,936	Belgium (Flanders)	Northern Europe, Southern Europe, Western Europe, Eastern Europe, Turkey and Morocco, Outside Europe	Gender (in)equality: ordinal categorical variable based on Global Gender Gap (GGG) scores from the mother’s country or origin: Global Gender Gap scores were introduced by the World Economic Forum in 2006 and quantify the magnitude and scope of gender-based disparities worldwide: they examine gender gaps in countries across four areas: economic participation and opportunity, educational attainment…	Not having the Belgian nationality (cat: migrants) or being naturalised (cat: naturalised migrant)	Pre-migration	Exclusive breastfeeding 3 months after child birth defined as the consumption of the mother’s milk without additives like water, juice or artificial milk (supplementing breastfeeding with prescribed medication and vitamins is allowed). Corresponds with the World Health Organization (WHO) definition of exclusive breastfeeding.	There was a non-significant association between gender (in)equality and EBF, initially. However, gender (in)equality became significant when maternal education was added to the model, indicating a composition effect of gender (in)equality. Migrant mothers originating from countries with a lower score on gender equality were more likely to exclusively breastfeed their child (OR: 1.478, P<0.05) com…	No (refer to relational theory of gender, but do not specify how it is applied)	Yes	GGG score is calculated for the country of origin
Vaughan 2014	Latinx adults, aged 18 to 25 years, living in the US	660	USA (not specified)	Latin America (not specified)	Bem-Sex-Role (BSRI-S) - gender role orientation (personal masculinity, social masculinity and feminity): The personal masculinity factor assesses the personal domain of masculinity and consists of five items including is willing to take a stand, defends own beliefs, is independent, has leadership abilities, and has a strong personality. The social masculinity factor assesses the social aspects of…	Country of origin (born outside the USA (yes/no))	Post-migration	Alcohol binge drinking: Assessed with sex-specific thresholds: More than 5 drinks for men and 4 drinks for women drinks on a single occasion during the past 2 weeks. Binge drinkers were defined as those who reported one or more episodes of binge drinking in the past 2 weeks.	The latent class regression indicated a 3-class solution: - In Class 1, the protective personal masculinity class, personal masculinity (e.g. being a leader, defending one’s own beliefs) was associated with a reduction in the odds of binge drinking. - In Class 2, the nonsignificant class, gender roles were not related to binge drinking. - In Class 3, the mixed masculinity class, personal masculin…	No	No. Gender is used to refer to sex.	No
Yoshihama 2014	Gujarati men and women residing in the four counties of Metro Detroit (average age: 44.27)	373	USA (Metropolitan Detroit, Michigan)	India (Gujarat)	IPV-supporting attitudes: 5 items: 3 items (e.g. a husband should have the right to discipline his wife) adapted from the Endorsement of Male Privilege Subscale of the Revised Attitudes toward Wife Abuse scale (Yoshioka et al. 2001); 1 item from the Inventory of Beliefs about Wife Beating (Saunders et al. 1987), reworded based on the pilot test: ‘‘People who criticize their wife/husband too much …	Is of Gujarati descent, has# a Gujarati name (recruitment by surname-based method). 96% of the study population born outside the USA.	Post-migration	IPV-supporting attitudes: - 3 items (e.g. "a husband should have the right to discipline his wife") adapted from the Endorsement of Male Privilege Subscale of the Revised Attitudes toward Wife Abuse scale (Yoshioka et al. 2001); - 1 item from the Inventory of Beliefs about Wife Beating (Saunders et al. 1987), reworded based on the pilot test: ‘‘People who criticize their wife/husband too much des…	Enculturation was the strongest predictor of IPV-supporting attitudes, but not gender role attitudes. Individuals with higher levels of overall enculturation (e.g. endorsing traditional cultural values, expressing one’s culture through diet and/or dress, using a native tongue, and participating in cultural and faith-based organizations) were more likely to condone IPV. Patriarchal gender role att…	No	No. Gender is used to refer to stratification by sex.	Association between length of stay and enculturation and gender-related variables
Yoshikawa 2004	Asian and Pacific Islander (A&PI) gay men from a northeastern city (average age : 30.3)	192	USA (North-East)	Asian and Pacific Islands	Scale for experiences of discrimination, adapted from the work of Rafael Diaz and colleagues (Díaz&Ayala, 2001; Díaz, Ayala, et al., 2001). - Homophobia: 3 items, such as “As you were growing up, how often did you hear that homosexuals are not normal?” and “As an adult, how often have you lost a job or career opportunity for being homosexual?” using the same response categories. Two scales for co…	Nativity - born in the USA (yes/no)	Post-migration	Depression: 20-item Center for Epidemiological Studies-Depression Scale (CES-D) to represent depressive symptoms. Subjects were asked to indicate how often they felt a certain way during the past week. HIV risk: Measures of unprotected anal intercourse (UAI). Respondents were asked how often they had unprotected anal intercourse (both insertive and receptive) with regular and other sex partners o…	Experiences of racism were associated with higher levels of depressive symptoms, and experiences of anti-immigrant discrimination were associated with higher rates of secondary-partner UAI. Conversations about discrimination with gay friends and with family were associated with lower levels of primary-partner UAI. The combination of low levels of discussion with family about discrimination with h…	No	Not applicable. Did not use the term gender.	No
